# Supplementary material for: Phase II clinical trial of sorafenib plus interferon-alpha treatment for patients with metastatic renal cell carcinoma in Japan
Source: BMC Cancer. 2015 Oct 9;15:667. doi: 10.1186/s12885-015-1675-1 (PMC4600287; doi:10.1186/s12885-015-1675-1)
Supplement: Additional file 1: Table S4. — Comparison of the current study with other sorafenib-interferon combination studies and with single-agent sorafenib studies [25]. (XLSX 12 kb) [file 12885_2015_1675_MOESM1_ESM.xlsx]

## Sheet: Sheet1
	Table 4. Comparison of the current study with other sorafenib-interferon combination studies and with single-agent sorafenib studies
	Variable	Gollob 200710 Combination	Ryan 200711 Combination	Escudier 200925 Sorafenib	Jonasch 201020 Combination	Jonasch 201020 Sorafenib	Bracarda 201313 Combination HD IFN	Bracarda 201313 Combination LD IFN	Current Combination
	No. of patients	40	67	97	40	40	51	50	42
	Prior therapy, %	37	0	0	0	0	0	0	0
	Risk stratification, %
	Low	40	28	54	51	52.5	13.7	20	28.6
	Intermediate	50	67	45	44	47.5	60.8	70	66.7
	Poor	10	5	1	5	0	25.5	10	4.8
	Response data, %
	CR	5	1	0	0	2.5	0	6	2.4
	PR	28	18	5	25	27.5	17.6	28	23.8
	Unconfirmed PR		11
	SD	45	39	74	50	42.5	47.1	42	52.4
	PD	12	21	10	17.5	15			14.3
	Not assessable	10	10	10	7.5	12.5			7.1
	Outcome, mo
	PFS	10	7	5.7	7.6	7.4	7.9	8.6	10.1
	Median survival	Not reached	17	Not available	Not reached	Not reached	20.3	19.4	Not reached
	Toxicity data
	No. of patients who	24 (65)	51 (77)	32 (33)	24 (60)	16 (40)	41 (80.4)	39 (78)	31 (73.8)
	required dose reductions (%)
	No. of patients taken	11 (28)	NA	11 (11)	7 (17.5)	5 (12.5)	7 (13.7)	8 (16)	18 (42.9)
	off study for toxicity (%)
